# Supplementary material for: Courtship vocalizations in male ducks: spectral composition and resonance of the syringeal bulla
Source: J Exp Biol. 2025 Nov 3;228(21):jeb250117. doi: 10.1242/jeb.250117 (PMC12633744; doi:10.1242/jeb.250117)
Supplement: Table S1. Dois of all μCT scans used in the study. [file jexbio-228-250117-TableS1.csv]

id	title	media_type	modality	device	device_facility	media_parent_id	physical_object_id	physical_object_title	physical_object_organization	physical_object_type	physical_object_taxonomy_name	physical_object_taxonomy_gbif	part	side	creator	short_description	description	ip_holder	copyright_statement	license	morphosource_use_agreement_type	permits_commercial_use	permits_3d_use	required_archival_of_published_derivatives	funding	publisher	cite_as	ark	doi	external_identifier	external_media_url	visibility	in_collections	date_uploaded	date_modified	legacy_media_group_id	legacy_media_file_id	x_pixel_spacing	y_pixel_spacing	z_pixel_spacing	slice_thickness	unit	number_of_images_in_set	data_manager	data_depositor	data_sponsor	file_thumbnail_url	file_size_all
786556	Tracheobronchial Junction [CTImageSeries] [CT]	Volumetric Image Series	MicroNanoXRayComputedTomography	Nikon Metrology HMX ST 225	Center for Nanoscale Systems		781240	MCZ:Orn:347540	MCZ Ornithology	Biological Specimen	Tadorna tadorna		Tracheobronchial junction					President and Fellows of Harvard College (Copyright and License)	http://rightsstatements.org/vocab/InC/1.0/		Standard	CommercialUseNotPermitted	3DPrintingLimited	OnMorphoSource				ark:/87602/m4/786556	https://doi.org/10.17602/M2/M786556			restricted_download	Anatidae Syringes	2025-10-14T16:12:13Z	2025-10-14T16:12:14Z			19.9	19.9	19.9		Um		Darcy Mishkind	Darcy Mishkind	C Tabin - Harvard Medical School	/downloads/000786557?file=thumbnail&t=1760458334	8132511152
786552	Tracheobronchial Junction [CTImageSeries] [CT]	Volumetric Image Series	MicroNanoXRayComputedTomography	Nikon Metrology HMX ST 225	Center for Nanoscale Systems		766356	MCZ:Orn:347504	MCZ Ornithology	Biological Specimen	Aix sponsa		Tracheobronchial junction					President and Fellows of Harvard College (Copyright and License)	http://rightsstatements.org/vocab/InC/1.0/		Standard	CommercialUseNotPermitted	3DPrintingLimited	OnMorphoSource				ark:/87602/m4/786552	https://doi.org/10.17602/M2/M786552			restricted_download	Anatidae Syringes	2025-10-14T16:08:59Z	2025-10-14T16:08:59Z			14.7	14.7	14.7		Um		Darcy Mishkind	Darcy Mishkind	C Tabin - Harvard Medical School	/downloads/000786553?file=thumbnail&t=1760458139	8896552364
786548	Tracheobronchial Junction [CTImageSeries] [CT]	Volumetric Image Series	MicroNanoXRayComputedTomography	Nikon Metrology HMX ST 225	Center for Nanoscale Systems		759430	MCZ:Orn:347156	MCZ Ornithology	Biological Specimen	Anas platyrhynchos platyrhynchos	Animalia; Chordata; Aves; Anseriformes; Anatidae; Anas; platyrhynchos	Tracheobronchial junction					President and Fellows of Harvard College (Copyright and License)	http://rightsstatements.org/vocab/InC/1.0/		Standard	CommercialUseNotPermitted	3DPrintingLimited	OnMorphoSource				ark:/87602/m4/786548	https://doi.org/10.17602/M2/M786548			restricted_download	Anatidae Syringes	2025-10-14T16:05:07Z	2025-10-14T16:05:07Z			18.2	18.2	18.2		Um		Darcy Mishkind	Darcy Mishkind	C Tabin - Harvard Medical School	/downloads/000786549?file=thumbnail&t=1760457907	8561204569
786544	Tracheobronchial Junction [CTImageSeries] [CT]	Volumetric Image Series	MicroNanoXRayComputedTomography	Nikon Metrology HMX ST 225	Center for Nanoscale Systems		781233	MCZ:Orn:347155	MCZ Ornithology	Biological Specimen	Bucephala clangula clangula	Animalia; Chordata; Aves; Anseriformes; Anatidae; Bucephala; clangula	Tracheobronchial junction					President and Fellows of Harvard College (Copyright and License)	http://rightsstatements.org/vocab/InC/1.0/		Standard	CommercialUseNotPermitted	3DPrintingLimited	OnMorphoSource				ark:/87602/m4/786544	https://doi.org/10.17602/M2/M786544			restricted_download	Anatidae Syringes	2025-10-14T16:01:41Z	2025-10-14T16:01:42Z			31.8	31.8	31.8		Um		Darcy Mishkind	Darcy Mishkind	C Tabin - Harvard Medical School	/downloads/000786545?file=thumbnail&t=1760457702	8580392607
786540	Tracheobronchial Junction [CTImageSeries] [CT]	Volumetric Image Series	MicroNanoXRayComputedTomography	Nikon Metrology HMX ST 225	Center for Nanoscale Systems		781227	MCZ:Orn:346918	MCZ Ornithology	Biological Specimen	Aythya americana		Tracheobronchial junction					President and Fellows of Harvard College (Copyright and License)	http://rightsstatements.org/vocab/InC/1.0/		Standard	CommercialUseNotPermitted	3DPrintingLimited	OnMorphoSource				ark:/87602/m4/786540	https://doi.org/10.17602/M2/M786540			restricted_download	Anatidae Syringes	2025-10-14T15:58:04Z	2025-10-14T15:58:04Z			17.9	17.9	17.9		Um		Darcy Mishkind	Darcy Mishkind	C Tabin - Harvard Medical School	/downloads/000786541?file=thumbnail&t=1760457484	8242246881
786536	Tracheobronchial Junction [CTImageSeries] [CT]	Volumetric Image Series	MicroNanoXRayComputedTomography	Nikon Metrology HMX ST 225	Center for Nanoscale Systems		779273	MCZ:Orn:346547	MCZ Ornithology	Biological Specimen	Anas rubripes	Animalia; Chordata; Aves; Anseriformes; Anatidae; Anas; rubripes	Tracheobronchial junction					President and Fellows of Harvard College (Copyright and License)	http://rightsstatements.org/vocab/InC/1.0/		Standard	CommercialUseNotPermitted	3DPrintingLimited	OnMorphoSource				ark:/87602/m4/786536	https://doi.org/10.17602/M2/M786536			restricted_download	Anatidae Syringes	2025-10-14T15:50:04Z	2025-10-14T15:50:04Z			17.4	17.4	17.4		Um		Darcy Mishkind	Darcy Mishkind	C Tabin - Harvard Medical School	/downloads/000786537?file=thumbnail&t=1760457004	8799142979
786532	Tracheobronchial Junction [CTImageSeries] [CT]	Volumetric Image Series	MicroNanoXRayComputedTomography	Nikon Metrology HMX ST 225	Center for Nanoscale Systems		781223	MCZ:Orn:343209	MCZ Ornithology	Biological Specimen	Chloephaga rubidiceps	Animalia; Chordata; Aves; Anseriformes; Anatidae; Chloephaga; rubidiceps	Tracheobronchial junction					President and Fellows of Harvard College (Copyright and License)	http://rightsstatements.org/vocab/InC/1.0/		Standard	CommercialUseNotPermitted	3DPrintingLimited	OnMorphoSource				ark:/87602/m4/786532	https://doi.org/10.17602/M2/M786532			restricted_download	Anatidae Syringes	2025-10-14T15:45:16Z	2025-10-14T15:45:16Z			21.3	21.3	21.3		Um		Darcy Mishkind	Darcy Mishkind	C Tabin - Harvard Medical School	/downloads/000786533?file=thumbnail&t=1760456716	6564465516
786528	Tracheobronchial Junction [CTImageSeries] [CT]	Volumetric Image Series	MicroNanoXRayComputedTomography	Nikon Metrology HMX ST 225	Center for Nanoscale Systems		781217	MCZ:Orn:342835	MCZ Ornithology	Biological Specimen	Mergus serrator serrator; Mergus serrator	Animalia; Chordata; Aves; Anseriformes; Anatidae; Mergus; serrator	Tracheobronchial junction					President and Fellows of Harvard College (Copyright and License)	http://rightsstatements.org/vocab/InC/1.0/		Standard	CommercialUseNotPermitted	3DPrintingLimited	OnMorphoSource				ark:/87602/m4/786528	https://doi.org/10.17602/M2/M786528			restricted_download	Anatidae Syringes	2025-10-14T15:41:16Z	2025-10-14T15:41:16Z			26.2	26.2	26.2		Um		Darcy Mishkind	Darcy Mishkind	C Tabin - Harvard Medical School	/downloads/000786529?file=thumbnail&t=1760456476	8815458736
786524	Tracheobronchial Junction [CTImageSeries] [CT]	Volumetric Image Series	MicroNanoXRayComputedTomography	Nikon Metrology HMX ST 225	Center for Nanoscale Systems		781213	MCZ:Orn:342699	MCZ Ornithology	Biological Specimen	Lophodytes cucullatus; Mergus cucullatus	Animalia; Chordata; Aves; Anseriformes; Anatidae; Lophodytes; cucullatus	Tracheobronchial junction					President and Fellows of Harvard College (Copyright and License)	http://rightsstatements.org/vocab/InC/1.0/		Standard	CommercialUseNotPermitted	3DPrintingLimited	OnMorphoSource				ark:/87602/m4/786524	https://doi.org/10.17602/M2/M786524			restricted_download	Anatidae Syringes	2025-10-14T15:37:34Z	2025-10-14T15:37:34Z			11.8	11.8	11.8		Um		Darcy Mishkind	Darcy Mishkind	C Tabin - Harvard Medical School	/downloads/000786525?file=thumbnail&t=1760456254	8573049856
786345	Tracheobronchial Junction [CTImageSeries] [CT]	Volumetric Image Series	MicroNanoXRayComputedTomography	Nikon Metrology HMX ST 225	Center for Nanoscale Systems		781207	MCZ:Orn:342591	MCZ Ornithology	Biological Specimen	Somateria mollissima mollissima	Animalia; Chordata; Aves; Anseriformes; Anatidae; Somateria; mollissima	Tracheobronchial junction					President and Fellows of Harvard College (Copyright and License)	http://rightsstatements.org/vocab/InC/1.0/		Standard	CommercialUseNotPermitted	3DPrintingLimited	OnMorphoSource				ark:/87602/m4/786345	https://doi.org/10.17602/M2/M786345			restricted_download	Anatidae Syringes	2025-10-13T16:27:35Z	2025-10-14T16:21:33Z			22.6	22.6	22.6		Um		Darcy Mishkind	Darcy Mishkind	C Tabin - Harvard Medical School	/downloads/000786518?file=thumbnail&t=1760458893	8307442139
786340	Tracheobronchial Junction [CTImageSeries] [CT]	Volumetric Image Series	MicroNanoXRayComputedTomography	Nikon Metrology HMX ST 225	Center for Nanoscale Systems		781203	MCZ:Orn:342590	MCZ Ornithology	Biological Specimen	Somateria mollissima mollissima		Tracheobronchial junction					President and Fellows of Harvard College (Copyright and License)	http://rightsstatements.org/vocab/InC/1.0/		Standard	CommercialUseNotPermitted	3DPrintingLimited	OnMorphoSource				ark:/87602/m4/786340	https://doi.org/10.17602/M2/M786340			restricted_download	Anatidae Syringes	2025-10-13T15:58:17Z	2025-10-14T16:22:44Z			14.3	14.3	14.3		Um		Darcy Mishkind	Darcy Mishkind	C Tabin - Harvard Medical School	/downloads/000786341?file=thumbnail&t=1760458964	7653031259
786336	Tracheobronchial Junction [CTImageSeries] [CT]	Volumetric Image Series	MicroNanoXRayComputedTomography	Nikon Metrology HMX ST 225	Center for Nanoscale Systems		781199	MCZ:Orn:342589	MCZ Ornithology	Biological Specimen	Somateria mollissima mollissima	Animalia; Chordata; Aves; Anseriformes; Anatidae; Somateria; mollissima	Tracheobronchial junction					President and Fellows of Harvard College (Copyright and License)	http://rightsstatements.org/vocab/InC/1.0/		Standard	CommercialUseNotPermitted	3DPrintingLimited	OnMorphoSource				ark:/87602/m4/786336	https://doi.org/10.17602/M2/M786336			restricted_download	Anatidae Syringes	2025-10-13T15:55:46Z	2025-10-14T16:20:57Z			19	19	19		Um		Darcy Mishkind	Darcy Mishkind	C Tabin - Harvard Medical School	/downloads/000786337?file=thumbnail&t=1760458857	8715618603
786332	Tracheobronchial Junction [CTImageSeries] [CT]	Volumetric Image Series	MicroNanoXRayComputedTomography	Nikon Metrology HMX ST 225	Center for Nanoscale Systems		781193	MCZ:Orn:342206	MCZ Ornithology	Biological Specimen	Tachyeres brachypterus		Tracheobronchial junction					President and Fellows of Harvard College (Copyright and License)	http://rightsstatements.org/vocab/InC/1.0/		Standard	CommercialUseNotPermitted	3DPrintingLimited	OnMorphoSource				ark:/87602/m4/786332	https://doi.org/10.17602/M2/M786332			restricted_download	Anatidae Syringes	2025-10-13T15:53:13Z	2025-10-14T16:20:34Z			16.6	16.6	16.6		Um		Darcy Mishkind	Darcy Mishkind	C Tabin - Harvard Medical School	/downloads/000786333?file=thumbnail&t=1760458834	8661068294
786328	Tracheobronchial Junction [CTImageSeries] [CT]	Volumetric Image Series	MicroNanoXRayComputedTomography	Nikon Metrology HMX ST 225	Center for Nanoscale Systems		781189	MCZ:Orn:342070	MCZ Ornithology	Biological Specimen	Anas fulvigula	Animalia; Chordata; Aves; Anseriformes; Anatidae; Anas; fulvigula	Tracheobronchial junction					President and Fellows of Harvard College (Copyright and License)	http://rightsstatements.org/vocab/InC/1.0/		Standard	CommercialUseNotPermitted	3DPrintingLimited	OnMorphoSource				ark:/87602/m4/786328	https://doi.org/10.17602/M2/M786328			restricted_download	Anatidae Syringes	2025-10-13T15:49:20Z	2025-10-14T16:20:01Z			19.8	19.8	19.8		Um		Darcy Mishkind	Darcy Mishkind	C Tabin - Harvard Medical School	/downloads/000786329?file=thumbnail&t=1760458801	8529686997
786324	Tracheobronchial Junction [CTImageSeries] [CT]	Volumetric Image Series	MicroNanoXRayComputedTomography	Nikon Metrology HMX ST 225	Center for Nanoscale Systems		781162	MCZ:Orn:341918	MCZ Ornithology	Biological Specimen	Aythya collaris		Tracheobronchial junction					President and Fellows of Harvard College (Copyright and License)	http://rightsstatements.org/vocab/InC/1.0/		Standard	CommercialUseNotPermitted	3DPrintingLimited	OnMorphoSource				ark:/87602/m4/786324	https://doi.org/10.17602/M2/M786324			restricted_download	Anatidae Syringes	2025-10-13T15:44:54Z	2025-10-14T16:19:30Z			43.4	43.4	43.4		Um		Darcy Mishkind	Darcy Mishkind	C Tabin - Harvard Medical School	/downloads/000786325?file=thumbnail&t=1760458770	8220078156
786320	Tracheobronchial Junction [CTImageSeries] [CT]	Volumetric Image Series	MicroNanoXRayComputedTomography	Nikon Metrology HMX ST 225	Center for Nanoscale Systems		781142	MCZ:Orn:341905	MCZ Ornithology	Biological Specimen	Mergus Linnaues mergus serrator Linnaeus; Mergus serrator	Animalia; Chordata; Aves; Anseriformes; Anatidae; Mergus; serrator	Tracheobronchial junction					President and Fellows of Harvard College (Copyright and License)	http://rightsstatements.org/vocab/InC/1.0/		Standard	CommercialUseNotPermitted	3DPrintingLimited	OnMorphoSource				ark:/87602/m4/786320	https://doi.org/10.17602/M2/M786320			restricted_download	Anatidae Syringes	2025-10-13T15:41:53Z	2025-10-14T16:19:13Z			22.4	22.4	22.4		Um		Darcy Mishkind	Darcy Mishkind	C Tabin - Harvard Medical School	/downloads/000786321?file=thumbnail&t=1760458753	9007215623
786316	Tracheobronchial Junction [CTImageSeries] [CT]	Volumetric Image Series	MicroNanoXRayComputedTomography	Nikon Metrology HMX ST 225	Center for Nanoscale Systems		781138	MCZ:Orn:341891	MCZ Ornithology	Biological Specimen	Mergus serrator; Mergus serrator serrator	Animalia; Chordata; Aves; Anseriformes; Anatidae; Mergus; serrator	Tracheobronchial junction					President and Fellows of Harvard College (Copyright and License)	http://rightsstatements.org/vocab/InC/1.0/		Standard	CommercialUseNotPermitted	3DPrintingLimited	OnMorphoSource				ark:/87602/m4/786316	https://doi.org/10.17602/M2/M786316			restricted_download	Anatidae Syringes	2025-10-13T15:35:50Z	2025-10-14T16:18:47Z			22.6	22.6	22.6		Um		Darcy Mishkind	Darcy Mishkind	C Tabin - Harvard Medical School	/downloads/000786317?file=thumbnail&t=1760458727	8982540411
786312	Tracheobronchial Junction [CTImageSeries] [CT]	Volumetric Image Series	MicroNanoXRayComputedTomography	Nikon Metrology HMX ST 225	Center for Nanoscale Systems		781133	MCZ:Orn:341876	MCZ Ornithology	Biological Specimen	Aix sponsa		Tracheobronchial junction					President and Fellows of Harvard College (Copyright and License)	http://rightsstatements.org/vocab/InC/1.0/		Standard	CommercialUseNotPermitted	3DPrintingLimited	OnMorphoSource				ark:/87602/m4/786312	https://doi.org/10.17602/M2/M786312			restricted_download	Anatidae Syringes	2025-10-13T15:32:34Z	2025-10-14T16:18:26Z			17.7	17.7	17.7		Um		Darcy Mishkind	Darcy Mishkind	C Tabin - Harvard Medical School	/downloads/000786313?file=thumbnail&t=1760458706	8526351137
786308	Tracheobronchial Junction [CTImageSeries] [CT]	Volumetric Image Series	MicroNanoXRayComputedTomography	Nikon Metrology HMX ST 225	Center for Nanoscale Systems		781129	MCZ:Orn:340385	MCZ Ornithology	Biological Specimen	Aythya fuligula		Tracheobronchial junction					President and Fellows of Harvard College (Copyright and License)	http://rightsstatements.org/vocab/InC/1.0/		Standard	CommercialUseNotPermitted	3DPrintingLimited	OnMorphoSource				ark:/87602/m4/786308	https://doi.org/10.17602/M2/M786308			restricted_download	Anatidae Syringes	2025-10-13T15:29:08Z	2025-10-14T16:17:58Z			29	29	29		Um		Darcy Mishkind	Darcy Mishkind	C Tabin - Harvard Medical School	/downloads/000786309?file=thumbnail&t=1760458678	6751551746
786304	Tracheobronchial Junction [CTImageSeries] [CT]	Volumetric Image Series	MicroNanoXRayComputedTomography	Nikon Metrology HMX ST 225	Center for Nanoscale Systems		781117	MCZ:Orn:340383	MCZ Ornithology	Biological Specimen	Mergus albellus; Mergellus albellus	Animalia; Chordata; Aves; Anseriformes; Anatidae; Mergellus; albellus	Tracheobronchial junction					President and Fellows of Harvard College (Copyright and License)	http://rightsstatements.org/vocab/InC/1.0/		Standard	CommercialUseNotPermitted	3DPrintingLimited	OnMorphoSource				ark:/87602/m4/786304	https://doi.org/10.17602/M2/M786304			restricted_download	Anatidae Syringes	2025-10-13T15:23:22Z	2025-10-14T16:17:35Z			33.4	33.4	33.4		Um		Darcy Mishkind	Darcy Mishkind	C Tabin - Harvard Medical School	/downloads/000786305?file=thumbnail&t=1760458655	6785600098
786300	Tracheobronchial Junction [CTImageSeries] [CT]	Volumetric Image Series	MicroNanoXRayComputedTomography	Nikon Metrology HMX ST 225	Center for Nanoscale Systems		781113	MCZ:Orn:340273	MCZ Ornithology	Biological Specimen	Dendrocygna autumnalis autumnalis	Animalia; Chordata; Aves; Anseriformes; Anatidae; Dendrocygna; autumnalis	Tracheobronchial junction					President and Fellows of Harvard College (Copyright and License)	http://rightsstatements.org/vocab/InC/1.0/		Standard	CommercialUseNotPermitted	3DPrintingLimited	OnMorphoSource				ark:/87602/m4/786300	https://doi.org/10.17602/M2/M786300			restricted_download	Anatidae Syringes	2025-10-13T15:19:39Z	2025-10-14T16:16:54Z			11.7	11.7	11.7		Um		Darcy Mishkind	Darcy Mishkind	C Tabin - Harvard Medical School	/downloads/000786301?file=thumbnail&t=1760458614	8554518320
786296	Tracheobronchial Junction [CTImageSeries] [CT]	Volumetric Image Series	MicroNanoXRayComputedTomography	Nikon Metrology HMX ST 225	Center for Nanoscale Systems		781022	MCZ:Orn:337334	MCZ Ornithology	Biological Specimen	Somateria mollissima	Animalia; Chordata; Aves; Anseriformes; Anatidae; Somateria; mollissima	Tracheobronchial junction					President and Fellows of Harvard College (Copyright and License)	http://rightsstatements.org/vocab/InC/1.0/		Standard	CommercialUseNotPermitted	3DPrintingLimited	OnMorphoSource				ark:/87602/m4/786296	https://doi.org/10.17602/M2/M786296			restricted_download	Anatidae Syringes	2025-10-13T15:16:38Z	2025-10-14T16:16:36Z			19.1	19.1	19.1		Um		Darcy Mishkind	Darcy Mishkind	C Tabin - Harvard Medical School	/downloads/000786297?file=thumbnail&t=1760458596	8870254045
786292	Tracheobronchial Junction [CTImageSeries] [CT]	Volumetric Image Series	MicroNanoXRayComputedTomography	Nikon Metrology HMX ST 225	Center for Nanoscale Systems		780931	MCZ:Orn:336960	MCZ Ornithology	Biological Specimen	Histrionicus histrionicus		Tracheobronchial junction					President and Fellows of Harvard College (Copyright and License)	http://rightsstatements.org/vocab/InC/1.0/		Standard	CommercialUseNotPermitted	3DPrintingLimited	OnMorphoSource				ark:/87602/m4/786292	https://doi.org/10.17602/M2/M786292			restricted_download	Anatidae Syringes	2025-10-13T15:12:06Z	2025-10-14T16:16:07Z			23.9	23.9	23.9		Um		Darcy Mishkind	Darcy Mishkind	C Tabin - Harvard Medical School	/downloads/000786293?file=thumbnail&t=1760458567	6922450223
786288	Tracheobronchial Junction [CTImageSeries] [CT]	Volumetric Image Series	MicroNanoXRayComputedTomography	Nikon Metrology HMX ST 225	Center for Nanoscale Systems		781012	MCZ:Orn:336858	MCZ Ornithology	Biological Specimen	Somateria mollissima	Animalia; Chordata; Aves; Anseriformes; Anatidae; Somateria; mollissima	Tracheobronchial junction					President and Fellows of Harvard College (Copyright and License)	http://rightsstatements.org/vocab/InC/1.0/		Standard	CommercialUseNotPermitted	3DPrintingLimited	OnMorphoSource				ark:/87602/m4/786288	https://doi.org/10.17602/M2/M786288			restricted_download	Anatidae Syringes	2025-10-13T15:07:46Z	2025-10-14T16:15:39Z			14.4	14.4	14.4		Um		Darcy Mishkind	Darcy Mishkind	C Tabin - Harvard Medical School	/downloads/000786289?file=thumbnail&t=1760458539	9059420365
786282	Tracheobronchial Junction [CTImageSeries] [CT]	Volumetric Image Series	MicroNanoXRayComputedTomography	Nikon Metrology HMX ST 225	Center for Nanoscale Systems		780999	MCZ:Orn:366269	MCZ Ornithology	Biological Specimen	Histrionicus histrionicus		Tracheobronchial junction					President and Fellows of Harvard College (Copyright and License)	http://rightsstatements.org/vocab/InC/1.0/		Standard	CommercialUseNotPermitted	3DPrintingLimited	OnMorphoSource				ark:/87602/m4/786282	https://doi.org/10.17602/M2/M786282			restricted_download	Anatidae Syringes	2025-10-13T15:03:49Z	2025-10-14T16:14:55Z			19.1	19.1	19.1		Um		Darcy Mishkind	Darcy Mishkind	C Tabin - Harvard Medical School	/downloads/000786284?file=thumbnail&t=1760458495	8067191742
786261	Tracheobronchial Junction [CTImageSeries] [CT]	Volumetric Image Series	MicroNanoXRayComputedTomography	Nikon Metrology HMX ST 225	Center for Nanoscale Systems		759359	MCZ:Orn:335525	MCZ Ornithology	Biological Specimen	Anas rubripes	Animalia; Chordata; Aves; Anseriformes; Anatidae; Anas; rubripes	Tracheobronchial junction					President and Fellows of Harvard College (Copyright and License)	http://rightsstatements.org/vocab/InC/1.0/		Standard	CommercialUseNotPermitted	3DPrintingLimited	OnMorphoSource				ark:/87602/m4/786261	https://doi.org/10.17602/M2/M786261			restricted_download	Anatidae Syringes	2025-10-13T14:54:42Z	2025-10-14T16:14:30Z			22.3	22.3	22.3		Um		Darcy Mishkind	Darcy Mishkind	C Tabin - Harvard Medical School	/downloads/000786263?file=thumbnail&t=1760458470	8263715606
